# Supplementary material for: Hollow Fiber Microreactor Combined with Digital Twin to Optimize the Antimicrobial Evaluation Process
Source: Micromachines (Basel). 2024 Dec 20;15(12):1517. doi: 10.3390/mi15121517 (PMC11677925; doi:10.3390/mi15121517)
Supplement: Supplementary file 1 [file micromachines-15-01517-s001.zip]

Archive with 1 entries (1 files):
- micromachines-3344791-supplementary.pdf
